# Supplementary material for: γδ+ T-Cells Is a Useful Biomarker for the Differential Diagnosis between Celiac Disease and Non-Celiac Gluten Sensitivity in Patients under Gluten Free Diet
Source: Nutrients. 2024 Jul 17;16(14):2294. doi: 10.3390/nu16142294 (PMC11279444; doi:10.3390/nu16142294)
Supplement: Supplementary file 1 [file nutrients-16-02294-s001.zip]

Archive with 1 entries (1 files):
- nutrients-3087040-supplementary.pdf
